# Supplementary material for: Soluble Expression of a Neo2/15-Conjugated Single Chain Fv against PD-L1 in Escherichia coli
Source: Curr Issues Mol Biol. 2022 Jan 9;44(1):301–8. doi: 10.3390/cimb44010022 (PMC8929057; doi:10.3390/cimb44010022)
Supplement: Supplementary file 1 [file cimb-44-00022-s001.zip]

Archive with 1 entries (1 files):
- cimb-1508316-supplementary.pdf
